# Supplementary material for: Microbiota Dysbiosis in Parkinson Disease—In Search of a Biomarker
Source: Biomedicines. 2022 Aug 23;10(9):2057. doi: 10.3390/biomedicines10092057 (PMC9495927; doi:10.3390/biomedicines10092057)
Supplement: Supplementary file 1 [file biomedicines-10-02057-s001.zip]

Archive with 1 entries (1 files):
- biomedicines-1812922-supplementary.xlsx
