# Supplementary material for: Microbiota Dysbiosis in Parkinson Disease—In Search of a Biomarker
Source: Biomedicines. 2022 Aug 23;10(9):2057. doi: 10.3390/biomedicines10092057 (PMC9495927; doi:10.3390/biomedicines10092057)
Supplement: Supplementary file 1 [file biomedicines-10-02057-s001.zip › biomedicines-1812922-supplementary.xlsx]

## Sheet: Arkusz1
Table S1. Parkinson disease patients and healthy controls: research papers and their conclusions – full version (PD-patients with Parkinson's disease, HC-healthy controls)
Taxonomic group	item	Li, Wang et al. 2019 [23]	Mertsalmi, Aho et al. 2017 [64]	Murros, Huynh et al. 2021 [22]	Li, Lu et al. 2021 [24]	Kenna, Chua et al. 2021 [25]	Li, Cui et al. 2019 [26]	Kim, Jung et al. 2022 [27]	Keshavarzian, Green et al. 2015 [28]	Li, Wu et al. 2017 [29]	Lin, Zheng et al. 2018 [30]	Qian, Yang et al. 2020 [31]	Petrov, Saltykova et al. 2017 [32]	Pietrucci, Cerroni et al. 2019 [33]	Lin, Chen et al. 2019 [34]	Yan, Yang et al. 2021 [35]	Zhang, Yue et al. 2020 [36]	Scheperjans, Aho et al. 2015 [37]	Tan, Chong et al. 2021 [83]	Rosario, Bidkhori et al. 2021 [60]	Vascellari, Palmas et al. 2020 [38]	Qian, Yang et al. 2018 [39]	Ren, Gao et al. 2020 [40]	Weis, Schwiertz et al. 2019 [41]	Wallen, Appah et al. 2020 [42]	Aho, Pereira et al. 2019 [43]	Baldini, Hertel et al. 2020 [44]	Barichella, Severgnini et al. 2019 [45]	Bedarf, Hildebrand et al. 2017 [46]	Chen, Chen et al. 2022 [47]	Chen, Bi et al. 2021 [48]	Cirstea, Yu et al. 2020 [49]	Cosma-Grigorov, Meixner et al. 2020 [50]	Del Chierico, Grassini et al. 2020 [51]	Heintz-Buschart, Pandey et al. 2018 [52]	Hill-Burns, Debelius et al. 2017 [58]	Lubomski, Xu et al. 2022 [54]	Lubomski, Xu et al. 2022 [55]
-	alfa-diversity					decreased in PD	no significant diffrence	decreased in PD	decreased in PD		significant diffrence	increased in PD	decreased in PD		increased in PD	increased in PD	increased in PD				no significant diffrence	increased in PD	increased in PD	decreased in PD		no significant diffrence	increased in PD	increased in PD		increased in PD	no significant diffrence	no significant diffrence	increased in PD
	beta-diversity					no significant diffrence	decreased in PD					significant diffrence			significant diffrence		significant diffrence					significant diffrence	significant diffrence	significant diffrence	significant diffrence	no significant diffrence	significant diffrence	significant diffrence		significant diffrence	significant diffrence	significant diffrence	significant diffrence
phylum	Actinobacteria				increased in PD					increased in PD						increased in PD	increased in PD				increased in PD		increased in PD
	Bacteroidetes							decreased in PD	increased in PD	decreased in PD						increased in PD	decreased in PD				decreased in PD		decreased in PD
	Cyanobacteria																				decreased in PD
	Deferribacteres														increased in PD
	Euryarchaeota										decreased in PD
	Firmicutes								decreased in PD		decreased in PD					decreased in PD	increased in PD												increased in PD
	Fusobacteria																decreased in PD
	Proteobacteria					increased in PD			increased in PD	increased in PD											increased in PD							increased in PD						increased in PD
	Synergistetes					increased in PD						increased in PD
	Tenericutes										decreased in PD				increased in PD
	Thaumarchaeota																					increased in PD
	Verrucomicrobia						increased in PD		increased in PD			increased in PD			increased in PD		increased in PD											increased in PD
class	Actinobacteria				increased in PD
	Alphaproteobacteria														increased in PD
	Bacili						decreased in PD			increased in PD
	Clostridia					decreased in PD	increased in PD																increased in PD
	Deferribacteres														increased in PD
	Deltaproteobacteria				increased in PD
	Erysipelotrichia														increased in PD							increased in PD
	Flavobacteriia																					decreased in PD
	Gammaproteobacteria					increased in PD
	Molicutes														increased in PD
	Negativicutes						increased in PD			increased in PD
	Sphingobacteriia																					increased in PD
	Syngergistia					increased in PD
	Verrucomicrobiae	increased in PD					increased in PD								increased in PD
order	Actinomycetales																					decreased in PD
	Bacteroidales	decreased in PD																					decreased in PD
	Bifidobacteriales				increased in PD											increased in PD
	Clostridiales					decreased in PD	increased in PD																increased in PD
	Coriobacteriales				increased in PD
	Deferribacterales														increased in PD
	Desulfovibionales				increased in PD
	Enterobacterales					increased in PD
	Erysipelotrichales														increased in PD							increased in PD
	Flavobacteriales																					decreased in PD
	Lactobacillales						decreased in PD																														increased in PD
	Nitrososphaerales																					increased in PD
	Pseudomonadaes																					increased in PD
	Rhizobiales														increased in PD
	Selenomondales						increased in PD
	Sphingobacteriales																					increased in PD
	Verrucomicrobiales						increased in PD								increased in PD																				increased in PD
	Xanthomonadales																					increased in PD
family	Acidaminoccaceae						increased in PD
	Actinomycetaceae										decreased in PD
	Aerococcaceae										increased in PD
	Alcaligenaceae																				decreased in PD
	Atopobiaceae					increased in PD
	Bacteroidaceae								increased in PD												decreased in PD												increased in PD
	Bacteroidales_S24-7 group						decreased in PD								decreased in PD
	BB60 group
	Butyricicoccaceae																																					decreased in PD
	Bifidobacteriaceae				increased in PD						increased in PD					increased in PD					increased in PD					increased in PD		increased in PD								increased in PD
	Bradyrhizobiaceae																	increased in PD
	Brevibacteriaceae										decreased in PD										decreased in PD
	Brucellaceae										decreased in PD
	Burkholderiales incertae sedis																					increased in PD
	Chitinophagaceae																					increased in PD
	Christensenellaceae																											increased in PD				increased in PD				increased in PD
	Clostridaceae	decreased in PD							increased in PD																									decreased in PD
	Clostridalesvadin
	Clostridiales Incertae Sedis IV																	increased in PD
	Clostridiales incerte sedis XII																																decreased in PD
	Clostridiales incerte sedis XIII																																decreased in PD
	Clostridiales XI																							increased in PD
	Comamonadaceae										decreased in PD										decreased in PD
	Coprobacillaceae								decreased in PD
	Coriobacteriaceae				increased in PD					increased in PD																		increased in PD
	Deferribacteraceae														increased in PD
	Desulfohalobiaceae																				increased in PD
	Desulfovibrionaceae	increased in PD			increased in PD						increased in PD																					increased in PD
	Enterobacteriaceae					increased in PD				increased in PD				increased in PD	increased in PD													increased in PD									increased in PD
	Enterococcaceae									increased in PD				increased in PD
	Erysipelotrichaceae									increased in PD					increased in PD							increased in PD							decreased in PD
	Erysipelotrichaceae UCG-003																																				decreased in PD	decreased in PD
	Eubacteriaceae										decreased in PD										increased in PD
	Gemellaceae										decreased in PD
	Halmonadaceae										decreased in PD
	Hyphomonadaceae										decreased in PD
	Idiomarinaceae										decreased in PD
	Intrasporangiacea										decreased in PD
	Lachnospiraceae					decreased in PD			decreased in PD		decreased in PD			decreased in PD							decreased in PD					decreased in PD		decreased in PD				decreased in PD		decreased in PD		decreased in PD
	Lactobacillaceae				increased in PD	decreased in PD	decreased in PD							increased in PD	increased in PD			increased in PD				decreased in PD				increased in PD		increased in PD								increased in PD	increased in PD	increased in PD
	Leuconostocaceae	decreased in PD
	Methanobacteriacea										decreased in PD
	Methylobacteriaceae										decreased in PD
	Microbacteriaceae																				increased in PD
	Micrococcaceae										decreased in PD
	Moraxellaceae									increased in PD												increased in PD
	Nitrososphaeraceae																					increased in PD
	Odoribacteraceae														increased in PD
	Oscillospiraceae				increased in PD
	Oxalobacteraceae																																	increased in PD
	Paraprevotellaceae																																	decreased in PD
	Pasteurellaceae	increased in PD									decreased in PD															decreased in PD										decreased in PD
	Planococcaceae																																	decreased in PD
	Porphyromonadaceae														increased in PD
	Porphyromondaceae	increased in PD					increased in PD
	Prevotellaceae	decreased in PD													decreased in PD			decreased in PD								decreased in PD			decreased in PD					decreased in PD
	Puniceicoccaceae																									decreased in PD
	Rikenellaceae				increased in PD		increased in PD								increased in PD	increased in PD					increased in PD	increased in PD	increased in PD			increased in PD
	Ruminococcaceae	increased in PD					increased in PD											increased in PD					increased in PD										increased in PD
	Sphingobacteriaceae																				decreased in PD
	Sphingomonadaceae										decreased in PD											increased in PD
	Staphylococcaceae																																	decreased in PD
	Streptococcacae									increased in PD	decreased in PD										increased in PD												increased in PD
	Tannerellaceae															increased in PD
	Tissierellaceae																																	decreased in PD		increased in PD
	Veillonellaceae						increased in PD			increased in PD																							increased in PD
	Verrucomicrobiaceae						increased in PD		increased in PD						increased in PD			increased in PD			increased in PD							increased in PD	increased in PD						increased in PD	increased in PD
	Xanthomonadaceae										decreased in PD
genus	7N15
	Acetobacterium																				increased in PD
	Acidaminocccus									increased in PD
	Acinetobacter									increased in PD												increased in PD
	Adlercreutzia
	Agathobacter															decreased in PD									decreased in PD												decreased in PD
	Agathobaculum					decreased in PD
	Akkermansia	increased in PD					increased in PD		increased in PD						increased in PD		increased in PD				increased in PD						increased in PD	increased in PD	increased in PD			increased in PD			increased in PD	increased in PD
	Alistipes				increased in PD		increased in PD					increased in PD				increased in PD						increased in PD	increased in PD
	Anaerostipes																				increased in PD
	Anaerotruncus																										decreased in PD
	Aquabacterium																					increased in PD
	Atopobium																																	decreased in PD
	Bacteroides								increased in PD				decreased in PD								decreased in PD												increased in PD
	Barnesiella																						increased in PD
	Bifidobacterium				increased in PD								decreased in PD			increased in PD					increased in PD				increased in PD	increased in PD						increased in PD				increased in PD	increased in PD
	Bilophilia				increased in PD										increased in PD												increased in PD					increased in PD
	Blautia								decreased in PD	decreased in PD											decreased in PD					decreased in PD										decreased in PD
	Blochmannia																				decreased in PD
	Brevibacterium																				decreased in PD
	Bulleidia
	Butyricicoccus																					increased in PD			decreased in PD												decreased in PD	decreased in PD
	Butyricimonas														increased in PD								increased in PD														increased in PD
	Butyrivibrio																				decreased in PD
	Caldicellulosiruptor																				increased in PD
	Catabacter												decreased in PD
	Catenisphaera
	Christensenella												increased in PD														increased in PD
	Christensenellaceae R-7 group
	Citobacter													increased in PD
	Clostridium																				increased in PD												decreased in PD
	Colidextribacter					decreased in PD
	Collinsella				increased in PD																										increased in PD	increased in PD
	Coprococcus								decreased in PD												decreased in PD				decreased in PD								decreased in PD
	Coprococcus 1						increased in PD
	Coprococcus 2						increased in PD
	Corynebacterium 1																								increased in PD
	Desulfonauticus																				increased in PD
	Desulfotomaculum																																	decreased in PD
	Desulfovibro				increased in PD																increased in PD	increased in PD
	Dolichospermum																				decreased in PD
	Dorea								decreased in PD				decreased in PD
	Eisenbergiella							increased in PD
	Enterobacter											increased in PD									increased in PD
	Enterococcus									increased in PD				increased in PD	increased in PD
	Erysipelatoclostridium
	Escherichia-Shigela									increased in PD				increased in PD							increased in PD
	Eubacterium																												decreased in PD								decreased in PD
	Eubacterium coprostanoligenes						increased in PD
	Eubacterium hallii group						decreased in PD
	Eubacterium ventriosum group						increased in PD
	Faecalibacterium									decreased in PD			decreased in PD		decreased in PD	decreased in PD								decreased in PD	decreased in PD							decreased in PD	decreased in PD			decreased in PD	increased in PD
	Fusicatenibacter																							decreased in PD	decreased in PD						decreased in PD						decreased in PD	decreased in PD
	Fusobacterium																decreased in PD
	Gemella							decreased in PD
	Gemmatimonas															increased in PD
	Gordonbacter											increased in PD
	Granulicatella											increased in PD																						decreased in PD
	Holdemania											increased in PD
	Hungatella																														increased in PD
	Hydrogenoanaerobacterium	increased in PD
	Intestinibacter					decreased in PD
	Kineothrix					decreased in PD
	Klebsiella													increased in PD							decreased in PD	increased in PD
	Lachnospira						increased in PD														decreased in PD				decreased in PD						decreased in PD
	Lachnospiracea incertae sedis																					increased in PD
	Lachnospiraceae ND3007 group																								decreased in PD												decreased in PD	decreased in PD
	Lachnospiraceae UCG-001						increased in PD
	Lachnospiraceae UCG-004																								decreased in PD
	Lachnospiraceae_NK4A	increased in PD
	Lactobacillus				increased in PD		decreased in PD					increased in PD	increased in PD		increased in PD							decreased in PD			increased in PD	increased in PD	increased in PD									increased in PD
	Lactococcus													increased in PD
	Megamonas									increased in PD
	Megasphaera									increased in PD
	Methanobrevibacter						increased in PD
	Mucispirillum														increased in PD
	Nitrososphaera																					increased in PD
	Odoribacter														increased in PD						decreased in PD		increased in PD
	Oscillibacter				increased in PD
	Oscillospira								increased in PD				increased in PD				increased in PD								decreased in PD			decreased in PD
	Parabacteroides						increased in PD								increased in PD	increased in PD					decreased in PD							increased in PD
	Paraprevotella																					increased in PD
	Peptoniphilus																							increased in PD
	Phascolarctobacterium						increased in PD	decreased in PD
	Porphyromonas	increased in PD																							increased in PD
	Prevotella							decreased in PD					decreased in PD		decreased in PD										increased in PD	decreased in PD			decreased in PD
	Prevotella 2
	Prevotella 9						increased in PD
	PrevotellaceaeNK3B31	decreased in PD
	Prosthecobacter																				increased in PD
	Proteus									increased in PD
	Pseudobutyrivibrio																				decreased in PD
	Pseudoflavonifractor							decreased in PD
	Rikenellaceae RC9 group															increased in PD
	Roseburia				decreased in PD	decreased in PD	increased in PD		decreased in PD					decreased in PD							decreased in PD				decreased in PD	decreased in PD		decreased in PD				decreased in PD		decreased in PD		decreased in PD
	Ruminococcaceae NK4A214 group						increased in PD
	Ruminococcaceae UCG
	Ruminococcaceae UCG-002						increased in PD
	Ruminococcaceae UCG-004						increased in PD
	Ruminococcus									increased in PD																		decreased in PD
	Ruminococcus 1						increased in PD
	Ruminococcus 2						increased in PD
	Ruminococcusaceae UCG-005															increased in PD
	Ruminococcusaceae UCG-010															increased in PD
	Salmonella													increased in PD
	Sediminibacterium																					decreased in PD
	Sellimonas
	Serratia																				increased in PD
	Slackia																				increased in PD
	Sphingmonas															increased in PD						increased in PD
	Streptococcus						decreased in PD			increased in PD		increased in PD									increased in PD						increased in PD						increased in PD
	Sutterella																				decreased in PD
	Turicibacter
	Tyzzerella
	Veillonella														increased in PD						increased in PD												increased in PD
	Flavonifractor																																				increased in PD
	Soleaferre																																				increased in PD
	Verrucomicrobia	increased in PD													increased in PD						increased in PD														increased in PD
cluster	Clostridium IV																					increased in PD
	Clostridium XIVa																									decreased in PD
	Clostridium XVIII																					increased in PD
species	Akkermansia muciniphilia																		increased in PD								increased in PD		increased in PD
	Alistipes shahii																												increased in PD
	Anaerotruncus colihominis																										increased in PD
	Azospirillum sp. 51_20																			increased in PD
	Azospirillum sp. CAG:239																			increased in PD
	Bacteroides coprocola												decreased in PD
	Bacteroides dorei												decreased in PD
	Bacteroides fragilis																		increased in PD
	Bacteroides fragilis NCTC 9343																		increased in PD
	Bacteroides massilensis												decreased in PD																		decreased in PD
	Bacteroides plebeius												decreased in PD
	Bifidobacterium bifidum BGN4																		increased in PD
	Bifidobacterium dentium				increased in PD
	Bifidobacterium longum				increased in PD
	Bifidobacterium pseudolongum																																	decreased in PD
	Blautia glucerasea												decreased in PD
	Catabacter hongkongensis												increased in PD
	Christensenella minuta												increased in PD														increased in PD
	Clostridium asparagiforme											decreased in PD
	Clostridium leptum											increased in PD
	Clostriudium saccharolyticum																												decreased in PD
	Clostriudium saccharolyticum WM1																		increased in PD
	Coprococcus eutactus												decreased in PD
	Desulfovibrio desulfuricans			increased in PD
	Desulfovibrio fairfieldensis			increased in PD
	Desulfovibrio piger			increased in PD
	Dorea longicatena												decreased in PD
	Enterobacter cloacae											increased in PD
	Erysipelatoclostridium sp1																			increased in PD
	Eubacterium biforme																												decreased in PD
	Gordonibacter pamelaeae											increased in PD
	Holdemania filiformis											increased in PD
	Lachnospiraceae bacterium 1_1_57FAA											decreased in PD
	Lachnospiraceae bacterium 3_1_57FAA_CT1											decreased in PD
	Lactobacillus acidophilus																		increased in PD
	Lactobacillus gasseri						decreased in PD
	Lactobacillus mucosae												increased in PD
	Lactobacillus salivarius											decreased in PD
	Methanobrevibacter smithii						increased in PD
	Methanobrevibacter smithii 2																			increased in PD
	Papillubacter cinnamivorans												increased in PD
	Parabacteroides merdae						increased in PD
	Paraprevotella clara											decreased in PD
	Prevotella copri						increased in PD						decreased in PD																decreased in PD
	Roseburia intestinalis																										decreased in PD
	Roseburia inulinivorans						increased in PD
	Ruminococcus bromii												increased in PD														increased in PD
	Ruminococcus callidus						increased in PD						decreased in PD
	Ruminococcus torques						increased in PD																				increased in PD
	Stoquefichus massiliensis												decreased in PD
	Streptococcus anginosus											increased in PD
	Streptococcus salivarius											decreased in PD
	Streptococcus thermophilus											decreased in PD
	Subdoligranulum sp_4_3_54A2FAA				increased in PD
	t-GCF_000238635				increased in PD
	Turicibacter sanguinis																										decreased in PD
	Victivallis vadensis																			increased in PD
